# Supplementary material for: Feasibility of Combining Transcranial Direct Current Stimulation and Active Fully Embodied Virtual Reality for Visual Height Intolerance: A Double-Blind Randomized Controlled Study
Source: J Clin Med. 2022 Jan 11;11(2):345. doi: 10.3390/jcm11020345 (PMC8779186; doi:10.3390/jcm11020345)
Supplement: Supplementary file 1 [file jcm-11-00345-s001.zip]

Archive with 1 entries (1 files):
- jcm-1496128-supplementary.pdf
